# Supplementary material for: Development and Characterization of a Luciferase Labeled, Syngeneic Murine Model of Ovarian Cancer
Source: Cancers (Basel). 2022 Aug 30;14(17):4219. doi: 10.3390/cancers14174219 (PMC9454869; doi:10.3390/cancers14174219)
Supplement: Supplementary file 1 [file cancers-14-04219-s001.zip]

Archive with 1 entries (1 files):
- cancers-1844469-supplementary.pdf
